# Supplementary material for: Comparison Study of Cytotoxicity of Bare and Functionalized Zinc Oxide Nanoparticles
Source: Int J Mol Sci. 2021 Sep 2;22(17):9529. doi: 10.3390/ijms22179529 (PMC8431566; doi:10.3390/ijms22179529)
Supplement: Supplementary file 1 [file ijms-22-09529-s001.zip]

Archive with 1 entries (1 files):
- ijms-1343606-supplementary.pdf
